# Supplementary material for: Molecular-replacement phasing using predicted protein structures from AWSEM-Suite
Source: IUCrJ. 2020 Oct 27;7(Pt 6):1168–78. doi: 10.1107/S2052252520013494 (PMC7642774; doi:10.1107/S2052252520013494)
Supplement: Supplementary file 1 [file m-07-01168-sup1.xlsx]

## Sheet: Supplemental_table_1
	PDB id	Seq lena	Stoichiometry	PDB model lenb	Len with trimc	%Trimd	RMSD w/o trime	RMSD w trim	Qw	TM-score	GDT-TS	LLGf	TFZ	R-free	Rebuild leng	%Rebuild	Result	RMSD I-TASSER	TFZ I-TASSER	R-free I-TASSER	Template	%Seqh	Template TFZ	Template R-free	SCOP class	Space group	Resolutioni	Small molecule in deposited PDB	Solvent content	Experimental method
First 20 structures from I-TASSER paper Table S4
	1c7k	132	1	132	110	0.833333	4.08	3.03	0.637	0.7238	0.6648	27	6.7	0.3426	105	0.795455	success	2.97	5.1	0.55	4QKZ_A	0.2	4	0.5358	a+b	P212121	1	ZINC, CALCIUM	37.48	AB INITIO
	1i1j	108	2	106	77	0.712963	15.22	10.15	0.395	0.4915	0.4741	47	6.7	0.5189	124	0.584906	failed	3.04	6.6	0.57	1OPK_A	0.16	6.9	0.5494	all-b	P212121	1.39	N/A	40.23	MAD
	1i8o	114	1	114	112	0.982456	1.48	1.46	0.842	0.8908	0.8269	55	8.2	0.2719	112	0.982456	success	2.27	5.4	0.56	6BTM_E	0.18	0	N/A	all-a	P3221	1.15	SULFATE, HEME C, AMMONIA	61	MR
	1j77	209	1	200	173	0.827751	6.94	3.27	0.577	0.725	0.5778	25	5.9	0.5299	147	0.735	failed	2.66	5.4	0.56	1N45_B	0.17	5.6	0.5436	all-a	P43212	1.5	PROTOPORPHYRIN IX CONTAINING FE	43	MAD
	1jhg	101	1	101	96	0.950495	6.43	6.17	0.435	0.5965	0.5693	18	4.5	0.5273	90	0.891089	failed	2.87	4.9	0.54	3KOR_C	0.17	4.2	0.5589	all-a	P21221	1.3	PHOSPHATE, TRPTOPHAN	37	ISOMORPHOUS TO PDB ENTRY 2WRP
	1kq6	141	1	140	96	0.680851	4.53	2.64	0.585	0.6669	0.5798	20	4.4	0.4777	81	0.578571	failed	2.99	4.7	0.5	2IWL_X	0.25	3.9	0.5169	a+b	I41	1.18	SULFATE, GLYCEROL	40	MAD
	1ls1	295	1	289	120	0.40678	8.44	7.17	0.55	0.7495	0.5797	31	5.7	0.408	104	0.359862	success	3.49	4.5	0.52	2PX0_C	0.22	N/A	N/A	all-a	C121	1.1	OXYGEN, MAGNESIUM	40.65	MR
	1lv7	257	1	251	226	0.879377	4.27	2.85	0.66	0.789	0.6245	35	8.4	0.3101	212	0.844622	success	3.51	5.6	0.58	1UM8_A	0.2	5.6	0.5656	a/b	P41212	1.5	SULFATE	48.82	MIRAS
	1mg4	113	1	101	84	0.743363	4.65	1.68	0.698	0.6943	0.6726	28	5.7	0.2999	64	0.633663	success	2.78	4.1	0.51	6B4A_B	0.24	4	0.5255	a+b	C121	1.5	SULFATE	36.4	MR
	1mwq	101	2	100	85	0.841584	6.97	3.46	0.542	0.6221	0.5916	37	6.2	0.5292	158	0.79	failed	2.67	5.4	0.57	1MLI_I	0.14	5.6	0.5478	a+b	P212121	0.99	ZINC, CHLORIDE, DI(HYDROXYETHYL)ETHER, CACODYLATE, PENTAETHYLENE GLYCEROL	45.19	MAD
	1nki	135	2	134	119	0.881481	2.05	1.87	0.785	0.8707	0.8111	49	7.3	0.3054	232	0.865672	success	2.8	5.6	0.56	5C68_A	0.24	6.4	0.5506	a+b	P212121	0.95	POTASSIUM, MANGANESE (II), PHOSPHONOFORMIC ACID	35.94	AB INITIO
	1nnx	109	1	93	24	0.220183	3.27	7.6 (trimmed region too much)	0.621	0.6098	0.5688	14	5.1	0.5234	30	0.322581	failed	3.25	5.1	0.53	3MXN_B	0.13	5.2	0.5285	all-b	C2221	1.45	SULFATE	35.68	SAD
	1qwy	291	1	234	135	0.463918	23.89	3.42	0.32	0.52	0.4658	58	6.3	0.3805	116	0.495726	success	2.05	4.8	0.52	4RNZ_A	0.27	3.8	0.5284	all-b	P1211	1.3	ZINC	35.31	MAD
	1tp6	128	1	126	107	0.835938	3.42	3.15	0.578	0.6739	0.6016	26	3.5	0.5186	87	0.690476	failed	2.89	4.1	0.51	3KSP_A	0.13	0	N/A	a+b	C121	1.5	N/A	27	MAD
	1tt8	164	1	164	86	0.52439	10.16	3.92	0.44	0.5931	0.4726	21	5.9	0.5001	67	0.408537	failed	3.05	0	0.54	2NWI_F	0.18	4.3	0.5072	a+b	P1	1	P-HYDROXYBENZOIC ACID	30	SAD
	1w66	232	1	218	155	0.668103	3.37	2.87	0.756	0.8248	0.7522	80	9.6	0.2384	193	0.885321	success	2.83	5	0.55	2P0L_A	0.13	5.5	0.5296	a+b	P212121	1.08	DECANOIC ACID	35.9	SIRAS
	1x8q	184	1	184	153	0.831522	5.97	4.39	0.555	0.6927	0.5326	20	5.7	0.5299	145	0.788043	failed	3.1	3.1	0.53	2HZR_A	0.18	4.8	0.5385	all-b	C121	0.85	HEME	24.3	FOURIER SYNTHESIS
	1xmt	103	1	95	81	0.786408	2.41	2.14	0.773	0.7639	0.7451	26	4.1	0.2378	80	0.842105	success	2.53	5.4	0.52	1R57_A	0.26	3.2	0.5055	a+b	P1211	1.15	BROMIDE	40.88	MAD
	1y93	159	1	158	148	0.930818	1.97	1.78	0.804	0.882	0.7846	28	5.3	0.3275	123	0.778481	success	2.63	4.7	0.51	1kap_P	0.25	N/A	N/A	a+b	C121	1.03	ZINC, CALCIUM, ACETOHYDROXAMIC ACID	42	MR
	2b82	211	2	211	127	0.601896	17.12	4.92	0.337	0.4885	0.3637	23	4.6	0.5098	114	0.270142	failed	3.55	5.9	0.53	1ZRN_A	0.15	6.5	0.5193	a/b	C121	1.25	PHOSPHATE, ADENOSINE, MAGNESIUM	48.9	MR
First 20 structures from I-TASSER paper Table S6																			95.4
	1es5	262	1	260	250	0.954198	2.7	2.47	0.759	0.8499	0.6769	40	6.7	0.267	255	0.980769	success	1.9	12.2	0.25	1XP4_B	0.26	7.3	0.263	a+b	P212121	1.4	N/A	47.85	NULL
	1ew4	106	1	106	105	0.990566	1.97	1.81	0.803	0.83	0.7665	36	6.3	0.2536	86	0.811321	success	2.64	6.5	0.26	3T3L_A	0.24	6.1	0.2508	a+b	P3221	1.4	N/A	45.61	NULL
	1f86	115	2	115	115	1	1.16	1.16	0.908	0.9295	0.8848	178	14.4	0.3144	196	0.852174	success	2.26	7.6	0.31	3QVA_A	0.22	5.4	0.5617	all-b	P21212	1.1	3,5,3',5'-TETRAIODO-L-THYRONINE	46.64	WILD-TYPE TTR (1TTA)
	1i12	160	4	154	131	0.81875	3.06	2.24	0.707	0.7767	0.6891	123	9.3	0.2581	584	0.948052	success	2.53	10.7	0.28	2DXQ_B	0.23	5.8	0.5215	a+b	C121	1.3	ACETYL COENZYME *A, IMIDAZOLE	43.7	MAD
	1i4u	181	2	181	145	0.801105	5.06	3.17	0.615	0.7167	0.5691	44	6.4	0.5444	221	0.610497	failed	2.24	9.9	0.24	1KXO_A	0.22	6.1	0.5602	all-b	P212121	1.15	(4S)-2-METHYL-2,4-PENTANEDIOL, SULFATE	43.41	AB INITIO
	1k7c	233	1	233	166	0.712446	15.63	9.17	0.477	0.6577	0.4936	25	5.5	0.5263	147	0.630901	failed	2.25	8	0.25	6IQ9_A	0.19	5.7	0.5525	a/b	P212121	1.12	ALPHA-D-MANNOSE, N-ACETYL-D-GLUCOSAMINE, SULFATE	43.08	MIR
	1lo7	141	1	140	116	0.822695	5.81	4.37	0.514	0.6044	0.5355	21	5.2	0.5003	106	0.757143	failed	2.12	6.3	0.27	2W3X_E	0.17	5.1	0.5113	a+b	I222	1.5	4-HYDROXYPHENACYL COENZYME A, 1,2-ETHANEDIOL	40.22	MR
	1mf7	194	1	194	189	0.974227	3.12	3.01	0.717	0.7984	0.6753	34	6.8	0.2795	147	0.757732	success	2.3	9.9	0.3	4OKR_B	0.23	6.7	0.278	a/b	P212121	1.25	N/A	37.89	MR
	1nz0	118	4	109	99	0.838983	2.4	2.1	0.724	0.7446	0.6886	135	9	0.2527	414	0.949541	success	2.36	9.1	0.26	4OXP_A	0.22	5.8	0.5346	a+b	P1211	1.2	SULFATE	41.1	MAD
	1o7i	119	2	115	75	0.630252	14.62	11.04	0.356	0.3198	0.2815	44	6.6	0.5142	121	0.526087	failed	2.51	6.1	0.31	3DM3_C	0.21	5.4	0.5331	all-b	P61	1.2	SULFATE	45	MAD
	1od6	160	1	155	158	0.9875	5.83	5.82	0.574	0.7058	0.6109	48	9	0.2163	151	0.974194	success	2.72	6.9	0.22	4YBR_A	0.22	6.9	0.5205	a/b	H32	1.5	SULFATE, 4'-PHOSPHOPANTETHEINE	70	MR
	1rg8	146	2	141	131	0.89726	2.53	1.93	0.746	0.8105	0.7277	47	6	0.5253	233	0.826241	failed	2.36	6	0.31	2FDB_M	0.22	6.4	0.5463	all-b	C2221	1.1	FORMIC ACID	57.81	MR
	1rw1	114	1	114	113	0.991228	2.64	2.61	0.728	0.7627	0.6996	22	4.3	0.2971	66	0.578947	success	2.33	6	0.25	3F0I_A	0.19	4.2	0.3226	a/b	C121	1.02	ISOPROPYL ALCOHOL	41.04	SAD
	1tu9	134	1	131	132	0.985075	2.96	2.95	0.66	0.7256	0.6194	23	5.7	0.549	111	0.847328	failed	2.51	6.2	0.28	1JF3_A	0.18	6.1	0.5729	all-a	P6122	1.2	PROPANOIC ACID, 1,2-ETHANEDIOL, PROTOPORPHYRIN IX CONTAINING FE	50.7	MAD
	1unq	125	1	117	104	0.832	4.69	4.3	0.492	0.5373	0.4677	19	5.4	0.521	93	0.794872	failed	1.92	3.2	0.35	2COA_A	0.17	4.1	0.5342	all-b	C121	0.98	INOSITOL-(1,3,4,5)-TETRAKISPHOSPHATE	30	MR
	1vd6	224	1	218	204	0.910714	2.69	2.49	0.752	0.8279	0.6797	26	5.7	0.4422	134	0.614679	success	2.37	8.4	0.3	3NO3_A	0.23	5.4	0.5407	a/b	P3221	1.3	GLYCEROL	39.65	MR
	1vdw	254	2	248	223	0.877953	2.91	2.3	0.74	0.8373	0.6821	122	9.1	0.2434	428	0.862903	success	2.57	10.6	0.26	4N81_A	0.25	6.1	0.5454	a+b	P212121	1.3	1,2-ETHANEDIOL	46.83	MR
	1vkk	154	1	137	133	0.863636	1.93	1.59	0.832	0.7992	0.7386	71	10	0.2193	134	0.978102	success	2.41	0	0.24	1F7S_A	0.19	7.2	0.2576	a+b	P1	1.35	PHOSPHATE	31.56	MR
	1z0w	207	1	203	154	0.743961	7.62	2.69	0.601	0.7486	0.6232	28	6	0.3217	125	0.615764	success	2.74	6.5	0.27	5LKQ_B	0.24	4.5	0.5274	a+b	P65	1.2	CALCIUM	36.35	SAD
	1zi8	236	1	233	197	0.834746	4.23	3.44	0.629	0.7682	0.6208	30	6.9	0.2033	228	0.978541	success	2.53	7.2	0.21	4ZV9_F	0.25	5.4	0.2144	a/b	P212121	1.4	SULFATE, GLYCEROL	47.05	MR
aThe length of the monomer chain of the fasta file in PDB, which provides the best estimate of what is contained in the crystal
bThe number of ordered resides per chain that are in the deposited structure file
cThe length of monomer chain of the predicted structure after truncation
dThe percentage of residues preserved after trimming the predicted model
eThe RMSD value of the trimmed monomer model
fThe LLG score from molecular replacement software descirbed in section 2.4
gThe percentage of resides rebuilt after autobuilding
hThe percentage of the sequence identity between template and PDB model
iThe resolution of the deposited structures in PDB (unit: Å)

## Sheet: Sheet1
Single chain Qw value	Single chain GDT-TS	RMSD after trim single chain	R-free value from AWSEM target
0.637	0.6648	3.03	0.3426	0.637	0.395	0.6648	0.4741
0.395	0.4741	10.15	0.5189	0.842	0.577	0.8269	0.5778
0.842	0.8269	1.46	0.2719	0.55	0.435	0.5797	0.5693
0.577	0.5778	3.27	0.5299	0.66	0.585	0.6245	0.5798
0.435	0.5693	6.17	0.5273	0.698	0.542	0.6726	0.5916
0.585	0.5798	2.64	0.4777	0.785	0.621	0.8111	0.5688
0.55	0.5797	7.17	0.408	0.32	0.578	0.4658	0.6016
0.66	0.6245	2.85	0.3101	0.756	0.44	0.7522	0.4726
0.698	0.6726	1.68	0.2999	0.773	0.555	0.7451	0.5326
0.542	0.5916	3.46	0.5292	0.804	0.337	0.7846	0.3637
0.785	0.8111	1.87	0.3054	0.759	0.615	0.6769	0.5691
0.621	0.5688	7.6 (trimmed region too much)	0.5234	0.803	0.477	0.7665	0.4936
0.32	0.4658	3.42	0.3805	0.908	0.514	0.8848	0.5355
0.578	0.6016	3.15	0.5186	0.707	0.356	0.6891	0.2815
0.44	0.4726	3.92	0.5001	0.717	0.746	0.6753	0.7277
0.756	0.7522	2.87	0.2384	0.724	0.66	0.6886	0.6194
0.555	0.5326	4.39	0.5299	0.574	0.492	0.6109	0.4677
0.773	0.7451	2.14	0.2378	0.728		0.6996
0.804	0.7846	1.78	0.3275	0.752		0.6797
0.337	0.3637	4.92	0.5098	0.74		0.6821
				0.832		0.7386
				0.601		0.6232
0.759	0.6769	2.47	0.267	0.629		0.6208
0.803	0.7665	1.81	0.2536
0.908	0.8848	1.16	0.3144
0.707	0.6891	2.24	0.2581
0.615	0.5691	3.17	0.5444
0.477	0.4936	9.17	0.5263
0.514	0.5355	4.37	0.5003
0.717	0.6753	3.01	0.2795
0.724	0.6886	2.1	0.2527
0.356	0.2815	11.042	0.5142
0.574	0.6109	5.82	0.2163
0.746	0.7277	1.93	0.5253
0.728	0.6996	2.61	0.2971
0.66	0.6194	2.95	0.549
0.492	0.4677	4.3	0.521
0.752	0.6797	2.49	0.4422
0.74	0.6821	2.3	0.2434
0.832	0.7386	1.59	0.2193
0.601	0.6232	2.69	0.3217
0.629	0.6208	3.44	0.2033
0.753	0.744		0.202
0.787	0.7782		0.2076
0.627	0.691		0.5535
0.441	0.5786		0.5988
0.572	0.6136		0.5311
0.549	0.5714		0.5238
0.79	0.7599		0.2429
0.798	0.7801		0.4951
0.766	0.7616		0.4304
0.778	0.7525		0.4612
0.788	0.7283		0.5462
0.751	0.6968		0.4498
0.815	0.7997		0.3565
0.538	0.596		0.3231
0.414	0.3672		0.4849
0.417	0.3541		0.491
0.702	0.6724		0.2486
0.675	0.6624		0.2522
0.652	0.1773		0.5669
0.613	0.1667		0.5408
0.791	0.8182		0.3019
0.751	0.7951		0.2999
0.466	0.5807		0.5383
0.512	0.5704		0.513
0.593	0.5519		0.5288
0.547	0.6022		0.5353
0.744	0.6622		0.2654
0.706	0.6664		0.5099
