# Supplementary material for: Molecular-replacement phasing using predicted protein structures from AWSEM-Suite
Source: IUCrJ. 2020 Oct 27;7(Pt 6):1168–78. doi: 10.1107/S2052252520013494 (PMC7642774; doi:10.1107/S2052252520013494)
Supplement: Supplementary file 2 [file m-07-01168-sup2.xlsx]

## Sheet: Supplemental_table_2
	PDB id	CASP id	Seq lena	Stoichiometry	PDB model lenb	Len with trimc	%Trimd	RMSD w/o trime	RMSD w trim	Qw	TM-score	GDT-TS	LLGf	TFZ	R-free	Rebuild leng	%Rebuild	Result	Template	%Seqh	Template TFZ	Template R-free	SCOP class	Space group	Resolutioni	Small molecule in deposited PDB	Solvent content	Experimental method
AWSEM-Suite
	5fjl	T0860	137	3	136	125	0.919118	2.45	2.36	0.753	0.8195	0.744	31	7.6	0.202	116/116/115	0.85	success	3zpf_A	0.18	5.3	0.5125	all-b	P213	1.47	CHLORIDE	51	MR
	5jmb	T0872	91	2	91	72	0.791209	3.41	3.41	0.627	0.6649	0.691	55	7.7	0.5535	52/64	0.64	failed	2C4X_A	0.15	6.2	0.5673	all-b	P6522	2.05	N/A	46.71	SAD
	5nsj	T0877	142	2	142	132	0.929577	3.54	3.42	0.572	0.7032	0.6136	60	8.2	0.5311	132/86	0.77	failed	5EN2_C	0.22	6.3	0.528	a+b	C2221	2.25	SAMARIUM (III), ALPHA-D-MANNOSE, N-ACETYL-D-GLUCOSAMINE	51.07	MR
	5jmu	T0879	223	1	220	176	0.8	4.78	2.19	0.79	0.8619	0.7599	60	9.4	0.2429	152	0.690909	success	2C1I_A	0.28	10	0.2327	a/b	P212121	1.54	ACETATE, ZINC, MAGNESIUM	45.14	SAD
	5jo9	T0889	242	1	239	215	0.899582	2.85	2.56	0.766	0.89	0.7616	54	9.4	0.4304	162	0.677824	success	3LF2_C	0.24	4.8	0.5164	a/b	P6222	2.89	D-SORBITOL, PHOSPHATE	50.63	MR
	4ymp	T0891	130	2	112	92	0.821429	3.68	1.94	0.788	0.7675	0.7283	55	7.4	0.5462	73/70	0.55	failed	2O1A_A	0.2	7.3	0.5642	all-b	P6422	3.15	PROTOPORPHYRIN IX CONTAINING FE	59.73	MR
	5m2o	T0921_0922	149+96	1+1	211	191	0.905213	2.71	1.54	0.815	0.8902	0.7997	112	7.8	0.3565	98/51	0.61	success	4UMS_A/FM	17%/NA	5.5	0.5293	all-a	P212121	1.26	CALCIUM	43.75	MR
	6cvz	T0954	350	3	337	303	0.89911	9.56	8.31	0.414	0.6165	0.3672	105	6.9	0.4849	156/151/138	0.42	failed	4ery_a	0.19	5.9	0.5226	all-b	P32	1.8	MAGNESIUM	47.08	MR
	6d2v	T0965	334	2	315	274	0.869841	4.79	2.92	0.702	0.8606	0.6724	63	7.8	0.2486	297/277	0.86	success	2b69_A	0.2	7	0.5507	a/b	P212121	1.9	THIOCYANATE, CHLORIDE, NADPH	45.28	FOURIER SYNTHESIS
	6g57	T0970	97	4	97	75	0.773196	4.51	3.17	0.652	0.1588	0.1773	102	7.7	0.5669	72/16/53/76	0.56	failed	1JG5_C	0.11	6.5	0.5492	a+b	P6122	2.8	N/A	47.12	MR
	6d34	T0971	186	2	132	121	0.916667	2.09	2.16	0.791	0.8519	0.8182	143	10.4	0.3019	127/128	0.97	success	3k0z_B	0.14	5.8	0.5311	a+b	C121	2.1	ISOPROPYL ALCOHOL	55.51	MR
	6mxv	T0976	252	2	250	158	0.632	8.11	4.22	0.466	0.6694	0.5807	47	7.4	0.5383	143/81	0.45	failed	1YT8_A	0.21	6.7	0.5304	all-a	P1211	1.78	1,2-ETHANEDIOL, TETRAETHYLENE GLYCOL, MAGNESIUM, DODECAETHYLENE GLYCOL, DI(HYDROXYETHYL)ETHER	48..86	SAD
	6q64	T1005	364	1	326	236	0.723926	7.59	4.8	0.593	0.7286	0.5519	38	6.9	0.5288	34	0.104294	failed	3W4R_A	0.14	5.2	0.5254	a/b	P3221	2.4	N/A	70.1	N/A
AWSEM-template
	5fjl	T0860	137	3	136	124	0.911765	2.25	2.25	0.787	0.8543	0.7782	61	11.2	0.2076	134/134/134	0.98	success	3zpf_A	0.18	5.3	0.5125	all-b	P213	1.47	CHLORIDE	51	MR
	5jmb	T0872	91	2	91	70	0.769231	6.31	4.8	0.441	0.5181	0.5786	62	7.8	0.5988	65/72	0.75	failed	2C4X_A	0.15	6.2	0.5673	all-b	P6522	2.05	N/A	46.71	SAD
	5nsj	T0877	142	2	142	126	0.887324	3.89	3.69	0.549	0.672	0.5714	51	8	0.5238	120/96	0.76	failed	5EN2_C	0.22	6.3	0.528	a+b	C2221	2.25	SAMARIUM (III), ALPHA-D-MANNOSE, N-ACETYL-D-GLUCOSAMINE	51.07	MR
	5jmu	T0879	223	1	220	141	0.640909	6.16	2.08	0.798	0.8535	0.7801	42	8.3	0.4951	73	0.33	failed	2C1I_A	0.28	10	0.2327	a/b	P212121	1.54	ACETATE, ZINC, MAGNESIUM	45.14	SAD
	5jo9	T0889	242	1	239	203	0.849372	3.05	2.06	0.778	0.89	0.7525	41	8.9	0.4612	73	0.31	failed	3LF2_C	0.24	4.8	0.5164	a/b	P6222	2.89	D-SORBITOL, PHOSPHATE	50.63	MR
	4ymp	T0891	130	2	112	108	0.964286	3.51	2.68	0.751	0.7466	0.6968	59	7.1	0.4498	113/110	0.99	success	2O1A_A	0.2	7.3	0.5642	all-b	P6422	3.15	PROTOPORPHYRIN IX CONTAINING FE	59.73	MR
	5m2o	T0921_0922	149+96	1+1	211	198	0.938389	1.67	1.62	0.538	0.6726	0.596	98	7.5	0.3231	134/64	0.94	success	4UMS_A/FM	17%/NA	5.5	0.5293	all-a	P212121	1.26	CALCIUM	43.75	MR
	6cvz	T0954	350	3	337	281	0.833828	9.49	8.08	0.417	0.5922	0.3541	90	6.7	0.491	232/217/239	0.68	failed	4ery_a	0.19	5.9	0.5226	all-b	P32	1.8	MAGNESIUM	47.08	MR
	6d2v	T0965	334	2	315	234	0.742857	5.62	3.86	0.675	0.8281	0.6624	63	8.8	0.2522	282/290	0.91	success	2b69_A	0.2	7	0.5507	a/b	P212121	1.9	THIOCYANATE, CHLORIDE, NADPH	45.28	FOURIER SYNTHESIS
	6g57	T0970	97	4	97	79	0.814433	5.55	3.25	0.613	0.1495	0.1667	100	6.9	0.5408	15/28/NA/NA	0.11	failed	1JG5_C	0.11	6.5	0.5492	a+b	P6122	2.8	N/A	47.12	MR
	6d34	T0971	186	2	132	122	0.924242	2.52	2.19	0.751	0.832	0.7951	117	8.8	0.2999	130/130	0.98	success	3k0z_B	0.14	5.8	0.5311	a+b	C121	2.1	ISOPROPYL ALCOHOL	55.51	MR
	6mxv	T0976	252	2	250	167	0.668	5.71	4.28	0.512	0.6677	0.5704	51	7.7	0.513	142/137	0.56	failed	1YT8_A	0.21	6.7	0.5304	all-a	P1211	1.78	1,2-ETHANEDIOL, TETRAETHYLENE GLYCOL, MAGNESIUM, DODECAETHYLENE GLYCOL, DI(HYDROXYETHYL)ETHER	48..86	SAD
	6q64	T1005	364	1	326	93	0.285276	10.02	4.87	0.547	0.6191	0.6022	58	7.4	0.5353	39	0.12	failed	3W4R_A	0.14	5.2	0.5254	a/b	P3221	2.4	N/A	70.1	N/A
aThe length of the monomer chain of the fasta file in PDB, which provides the best estimate of what is contained in the crystal
bThe number of ordered resides per chain that are in the deposited structure file
cThe length of monomer chain of the predicted structure after truncation
dThe percentage of residues preserved after trimming the predicted model
eThe RMSD value of the trimmed monomer model
fThe LLG score from molecular replacement software descirbed in section 2.4
gThe percentage of resides rebuilt after autobuilding
hThe percentage of the sequence identity between template and PDB model
iThe resolution of the deposited structures in PDB (unit: Å)

## Sheet: Sheet1
Single chain Qw value	Single chain GDT-TS	RMSD after trim single chain	R-free value from AWSEM target
0.637	0.6648	3.03	0.3426	0.637	0.395	0.6648	0.4741
0.395	0.4741	10.15	0.5189	0.842	0.577	0.8269	0.5778
0.842	0.8269	1.46	0.2719	0.55	0.435	0.5797	0.5693
0.577	0.5778	3.27	0.5299	0.66	0.585	0.6245	0.5798
0.435	0.5693	6.17	0.5273	0.698	0.542	0.6726	0.5916
0.585	0.5798	2.64	0.4777	0.785	0.621	0.8111	0.5688
0.55	0.5797	7.17	0.408	0.32	0.578	0.4658	0.6016
0.66	0.6245	2.85	0.3101	0.756	0.44	0.7522	0.4726
0.698	0.6726	1.68	0.2999	0.773	0.555	0.7451	0.5326
0.542	0.5916	3.46	0.5292	0.804	0.337	0.7846	0.3637
0.785	0.8111	1.87	0.3054	0.759	0.615	0.6769	0.5691
0.621	0.5688	7.6 (trimmed region too much)	0.5234	0.803	0.477	0.7665	0.4936
0.32	0.4658	3.42	0.3805	0.908	0.514	0.8848	0.5355
0.578	0.6016	3.15	0.5186	0.707	0.356	0.6891	0.2815
0.44	0.4726	3.92	0.5001	0.717	0.746	0.6753	0.7277
0.756	0.7522	2.87	0.2384	0.724	0.66	0.6886	0.6194
0.555	0.5326	4.39	0.5299	0.574	0.492	0.6109	0.4677
0.773	0.7451	2.14	0.2378	0.728		0.6996
0.804	0.7846	1.78	0.3275	0.752		0.6797
0.337	0.3637	4.92	0.5098	0.74		0.6821
				0.832		0.7386
				0.601		0.6232
0.759	0.6769	2.47	0.267	0.629		0.6208
0.803	0.7665	1.81	0.2536
0.908	0.8848	1.16	0.3144
0.707	0.6891	2.24	0.2581
0.615	0.5691	3.17	0.5444
0.477	0.4936	9.17	0.5263
0.514	0.5355	4.37	0.5003
0.717	0.6753	3.01	0.2795
0.724	0.6886	2.1	0.2527
0.356	0.2815	11.042	0.5142
0.574	0.6109	5.82	0.2163
0.746	0.7277	1.93	0.5253
0.728	0.6996	2.61	0.2971
0.66	0.6194	2.95	0.549
0.492	0.4677	4.3	0.521
0.752	0.6797	2.49	0.4422
0.74	0.6821	2.3	0.2434
0.832	0.7386	1.59	0.2193
0.601	0.6232	2.69	0.3217
0.629	0.6208	3.44	0.2033
0.753	0.744		0.202
0.787	0.7782		0.2076
0.627	0.691		0.5535
0.441	0.5786		0.5988
0.572	0.6136		0.5311
0.549	0.5714		0.5238
0.79	0.7599		0.2429
0.798	0.7801		0.4951
0.766	0.7616		0.4304
0.778	0.7525		0.4612
0.788	0.7283		0.5462
0.751	0.6968		0.4498
0.815	0.7997		0.3565
0.538	0.596		0.3231
0.414	0.3672		0.4849
0.417	0.3541		0.491
0.702	0.6724		0.2486
0.675	0.6624		0.2522
0.652	0.1773		0.5669
0.613	0.1667		0.5408
0.791	0.8182		0.3019
0.751	0.7951		0.2999
0.466	0.5807		0.5383
0.512	0.5704		0.513
0.593	0.5519		0.5288
0.547	0.6022		0.5353
0.744	0.6622		0.2654
0.706	0.6664		0.5099
